# Supplementary material for: The Effect of Sleep Quality on Coronary Lesion Severity and Prognosis in the Young Acute Coronary Syndrome Population
Source: J Cardiovasc Dev Dis. 2024 Feb 19;11(2):68. doi: 10.3390/jcdd11020068 (PMC10889764; doi:10.3390/jcdd11020068)
Supplement: Supplementary file 1 [file jcdd-11-00068-s001.zip]

Archive with 1 entries (1 files):
- jcdd-2850179-supplementary.pdf
